# Supplementary material for: Microsatellite Genome-Wide Database Development for the Commercial Blackhead Seabream (Acanthopagrus schlegelii)
Source: Genes (Basel). 2023 Mar 1;14(3):620. doi: 10.3390/genes14030620 (PMC10048070; doi:10.3390/genes14030620)
Supplement: Supplementary file 1 [file genes-14-00620-s001.zip]

Archive with 10 entries (10 files):
- Table S1. The number, length, frequency, and density of six different types of perfect SSRs.pdf
- Table S10. Detailed information of the full SSRs database.pdf
- Table S2. Frequency distribution of motif types of hexanucleotide SSR loci in the reference genome of blackhead seabream.pdf
- Table S3. Distribution of main SSR repeat number for each SSR type in blackhead seabream.pdf
- Table S4. Distribution of called microsatellite loci on the scaffold of the genome.pdf
- Table S5. Distribution of repeats of called microsatellite loci.pdf
- Table S6. Distribution of genotyped individuals of called microsatellite loci.pdf
- Table S7. The alleles number of 58 known polymorphic SSRs identified by PCR and HipSTR.pdf
- Table S8. Comparison of genotyping consistency between PCR and HipSTR.pdf
- Table S9. The polymorphic information content of 63 sites called by HipSTR.pdf
